# Supplementary material for: A positive cytokine/chemokine feedback loop establishes plasmacytoid DC–driven autoimmune pancreatitis in IgG4-related disease
Source: JCI Insight. 2024 Sep 12;9(20):e167910. doi: 10.1172/jci.insight.167910 (PMC11529986; doi:10.1172/jci.insight.167910)
Supplement: Supporting data values [file jciinsight-9-167910-s061.xlsx]

## Sheet: Figure 1B
PBS	TLR3 Inhibitor
2.5	1
3.5	0
3.5	0.5
4	2.5

## Sheet: Figure 1C
PBS	TLR3 inhibitor		PBS	TLR3 inhibitor		PBS	TLR3 inhibitor		PBS	TLR3 inhibitor
17.5	1.6		52.8	35.3		26.2	2.3		11.8	4.3
22.3	1.9		54.3	40.3		18.5	3.8		14.5	6.1
16.1	3.3		62.6	27		28.8	5.2		13.2	7.2
13.4	7.5		44	21.6		19	6.6		11.2	8.1
pDC			CD3			CD11b			CD11c

## Sheet: Figure 1D
PBS	TLR3 inhibitor		PBS	TLR3 inhibitor		PBS	TLR3 inhibitor		PBS	TLR3 inhibitor
90.556	35.877		1549.74	131.85		66.556	21.448		57.965	19.133
95.231	26.791		1748.13	206.303		78.615	10.382		63.501	14.491
69.331	13.999		1850.39	112.729		90.779	9.867		58.878	9.054
111.114	14.449		1621.22	79.227		58.583	30.119		60.256	9.339
IFN-alpha			IL-33			CXCL9			CXCL10

## Sheet: Figure 2A
	Medium			Poly(I:C)			CpG
No Tx	12.7	10.095	10.095	70.751	76.096	76.096	17.791	17.791	17.791	cDC
Poly(I:C)	25.263	27.057	22.661	383.707	367.275	364.772	57.451	52.67	57.451
No Tx	27.972	37.749	30.31	50.918	61.765	82.987	631.649	630.095	614.642	pDC
Poly(I:C)	44.144	46.921	31.747	48.619	47.484	54.444	794.66	782.763	760.861
IFN-alpha
	Medium			Poly(I:C)			CpG
No Tx	77.017	52.824	51.363	503.448	522.625	513.008	94.46	78.577	78.577	cDC
Poly(I:C)	122.569	114.163	117.512	1273.73	1467.59	1901.23	369.058	399.829	351.787
No Tx	96.076	115.836	105.872	189.901	188.055	184.374	2277	2497.49	2425.8	pDC
Poly(I:C)	84.869	89.642	84.869	134.521	131.084	122.569	2850.2	3024.84	2799.32
IFN-beta
	Medium			Poly(I:C)			CpG
No Tx	29.056	32.87	31.6	591.017	606.853	588.582	91.449	91.449	88.985	cDC
Poly(I:C)	133.119	119.676	107.426	1283.53	1243.95	1218.49	124.568	106.199	102.517
No Tx	119.676	112.33	106.199	113.555	114.78	114.78	974.112	945.438	947.929	pDC
Poly(I:C)	206.044	183.007	169.65	218.155	212.1	193.924	1174.06	1184.2	1212.13
CXCL9
	Medium			Poly(I:C)			CpG
No Tx	126.554	39.401	37.116	586.065	547.717	601.021	116.734	108.803	96.764	cDC
Poly(I:C)	88.631	82.468	90.673	1376.84	1263.1	1230.65	222.509	218.854	237.061
No Tx	191.207	174.394	180.019	207.847	202.319	224.334	1539.88	1598.78	1561.13	pDC
Poly(I:C)	256.907	242.491	242.491	322.526	333.028	326.03	2080.8	1965.42	2195.29
CXCL10

## Sheet: Figure 2B
	PMNCs			PMNCs -CD11c+ Cells Depleted
Medium	7.077	4.234	4.437	8.388	5.275	6.954	In Vivo No Tx
Poly(I:C)	38.658	37.332	38.088	15.55	16.139	15.844
Medium	25.177	20.753	19.961	11.34	7.423	8.511	In Vivo Poly(I:C)
Poly(I:C)	213.06	209.643	224.036	50.76	49.733	48.916
	IFN-alpha
	PMNCs			PMNCs -CD11c+ Cells Depleted
Medium	35.442	67.405	37.535	36.136	70.179	113.56	In Vivo No Tx
Poly(I:C)	229.142	296.732	319.021	136.884	132.916	139.88
Medium	146.939	152.037	183.579	80.049	106.052	158.217	In Vivo Poly(I:C)
Poly(I:C)	828.124	1051.96	1102.25	230.286	317.771	337.921
	IFN-beta

## Sheet: Figure 3A
No Tx	Poly(I:C)		No Tx	Poly(I:C)		No Tx	Poly(I:C)		No Tx	Poly(I:C)
5.4	12		20.4	30.3		7.9	8.5		47.5	42.9
3.8	13.7		17.1	32.8		8.2	8.2		45.5	46
2.8	16.4		18.5	45.1		7.2	7.5		45.5	34.4
4.8	16.9		21.8	29.2		1.1	6.8		68.7	31.4
3.4	17		26.4	39.7		1.5	7.2		71.4	35.2
4	15.6		24.2	37.1			4.5			22.5
2.5	14.1		25.9	46.4			2.4			17.9
2.8	16.7		21.8	58.8			4.3			50
2.5	23.6		8.3	45.8
3.7	33.9		9.9	46
	14			39.3
	14.5			37.9
	18.1			50
	11.5			45.6
CD4+CXCR3+ T cells (%)			CXCR3+ T cells in CD4 T cells (%)			CD8+CXCR3+ T cells (%)			CXCR3+ T cells in CD8 T cells (%)

## Sheet: Figure 3B
No Tx	Poly(I:C)		No Tx	Poly(I:C)		No Tx	Poly(I:C)		No Tx	Poly(I:C)
0.824	91.509		7.846	50.916		25.189	31.397		13.32	14.633
9.542	56.224		15.218	25.834		26.851	23.269		8.801	17.077
11.155	84.653		13.829	33.681		32.204	29.488		7.435	10.794
6.369	108.522		10.637	63.172		16.629	18.49		6.488	8.187
60.645	55.101		9.639	72.446		17.551	18.625		11.621	7.51
4.98	62.386					8.263	8.472		12.463	8.801
2.17	27.585					4.641	5.527		8.647	11.621
9.699	102.803					6.753	5.619		9.665	14.016
IFN-gamma			TNF-alpha			IL-4			IL-17

## Sheet: Figure 3C
No Tx	Poly(I:C)		No Tx	Poly(I:C)		No Tx	Poly(I:C)		No Tx	Poly(I:C)
4.834	33.138		8.881	42.525		8.421	6.59		24.939	12.963
5.001	16.182		6.864	29.525		8.185	8.185		13.306	15.044
6.407	51.755		8.209	42.244		8.421	16.665		15.396	9.287
3.727	23.076		6.528	40.808		9.633	5.727		7.06	9.287
3.727	18.022		8.881	42.182		6.59	4.902		18.979	15.396
CXCL9			CXCL10			CCL17			CCL22

## Sheet: Figure 4B
Control Ab	Anti-CXCR3 Ab
2	1.5
0.5	2.5
2	0
3	0.5
2	0
3	1
3.5	1
3
4

## Sheet: Figure 4C
Control Ab	CXCR3 Ab		Control Ab	CXCR3 Ab		Control Ab	CXCR3 Ab		Control Ab	CXCR3 Ab
24	8.4		53.3	26.1		24.7	8.3		11.9	3.3
29.7	1.3		55.8	33.1		14.8	1.1		15.2	1.2
19.3	5.9		55.5	26.3		19.5	4.2		10.9	3.3
22.6	9		55.2	38.8		10.6	9.6		6.9	5.7
21.8	7		81.4	30.6		24.3	10.9		8.9	2.9
25.1	12.2		49.6	33.7		30	13.5		14.3	4.8
22.7	9.7		46	36.4		18.2	8.9		11	2.8
25.5			51			19.4			10.4
21.9			55.2			25.7			10.1
pDC			CD3+ T cells			CD11b+ cells			CD11c+ cells

[truncated: 26 more sheets: Figure 4D, Figure 5B, Figure  6B, Figure 6C, Figure 6D, Figure 7B, Figure 7C, Figure 7D, Figure 8A, Figure 8B, Figure 8C, Figure 8D, Figure 9B, Figure 9C, Figure !0A, Figure 11A, Figure 11B, Figure 11C, Figure 11D, Figure S1B …]
